# Supplementary material for: Patient and Clinician Preferences for Genetic and Genomic Testing in Non-Small Cell Lung Cancer: A Discrete Choice Experiment
Source: J Pers Med. 2022 May 26;12(6):879. doi: 10.3390/jpm12060879 (PMC9225087; doi:10.3390/jpm12060879)
Supplement: Supplementary file 1 [file jpm-12-00879-s001.zip]

Archive with 1 entries (1 files):
- jpm-1686035-supplementary.pdf
